# Supplementary material for: Early induction of cytokine release syndrome by rapidly generated CAR T cells in preclinical models
Source: EMBO Mol Med. 2024 Mar 21;16(4):784–804. doi: 10.1038/s44321-024-00055-9 (PMC11018744; doi:10.1038/s44321-024-00055-9)
Supplement: Supplementary file 2 — Source Data Fig. 1 [file 44321_2024_55_MOESM2_ESM.zip]

Archive with 10 entries (9 files):
- Figure 1/Fig1 B/
- Figure 1/Fig1 B/2023-01-17_A2.0001.fcs
- Figure 1/Fig1 B/2023-01-17_A5.0001.fcs
- Figure 1/Figure 1C.xlsx
- Figure 1/Figure 1D.xlsx
- Figure 1/Figure 1E.xlsx
- Figure 1/Figure 1F.xlsx
- Figure 1/Figure 1G.xlsx
- Figure 1/Figure 1H.xlsx
- Figure 1/Figure 1I.xlsx
