# Supplementary material for: Early induction of cytokine release syndrome by rapidly generated CAR T cells in preclinical models
Source: EMBO Mol Med. 2024 Mar 21;16(4):784–804. doi: 10.1038/s44321-024-00055-9 (PMC11018744; doi:10.1038/s44321-024-00055-9)
Supplement: Supplementary file 2 — Source Data Fig. 1 [file 44321_2024_55_MOESM2_ESM.zip › Figure 1/Figure 1C.xlsx]

## Sheet: Fig1.C description
		The Percentages of single VSV-G-positive (SP VSV-G), CAR-positive (SP CAR), double-positive (DP) and double-negative (DN) cells present in the total population of stCAR T cells and CAR T cells as determined by flow cytometry are shown.

## Sheet: Fig1.C
			SP. Myc+			DP			DN			SP. VSV-G+
		Donor	D1	D2	D3	D1	D2	D3	D1	D2	D3	D1	D2	D3
		stCAR T	0.29	1.86	1.63	9.47	33.3	27.92	23.13	21.47	23.93	67.11	43.38	46.52
		CAR T	15.44	16.54	8.66	3.77	10.83	4.84	78.42	65.28	79.57	2.37	7.34	6.92
