# Supplementary material for: Early induction of cytokine release syndrome by rapidly generated CAR T cells in preclinical models
Source: EMBO Mol Med. 2024 Mar 21;16(4):784–804. doi: 10.1038/s44321-024-00055-9 (PMC11018744; doi:10.1038/s44321-024-00055-9)
Supplement: Supplementary file 2 — Source Data Fig. 1 [file 44321_2024_55_MOESM2_ESM.zip › Figure 1/Figure 1D.xlsx]

## Sheet: Fig1.D description
		The frequencies of VSV-G-positive cells as percentages of the total population determined by flow cytometry at the indicated time points for three different donors, respectively.

## Sheet: Fig1.D
			CART			stCART
	Day	3	5	7	1	5	7
	Donor 1	7.08	3.9	1.65	73.08	17.02	9.76
	Donor 2	17.78	12.08	6.86	44.21	0.96	0.26
	Donor 3	8.42	8.22	3.5	48.8	0.69	0.18
