# Supplementary material for: Early induction of cytokine release syndrome by rapidly generated CAR T cells in preclinical models
Source: EMBO Mol Med. 2024 Mar 21;16(4):784–804. doi: 10.1038/s44321-024-00055-9 (PMC11018744; doi:10.1038/s44321-024-00055-9)
Supplement: Supplementary file 2 — Source Data Fig. 1 [file 44321_2024_55_MOESM2_ESM.zip › Figure 1/Figure 1E.xlsx]

## Sheet: Fig1.E description
		The frequencies of myc-positive cells as percentages of the total population determined by flow cytometry at the indicated time points for three different donors, respectively.

## Sheet: Fig1.E
				CART			stCART
		Day	3	5	7	1	5	7
		D1	20.43	45.8	54.8	0.42	51.02	65.73
		D2	30.42	68.51	76.9	1.3	39.65	56.99
		D3	15.12	35.97	47.16	1.5	39.52	50.83
