# Supplementary material for: Early induction of cytokine release syndrome by rapidly generated CAR T cells in preclinical models
Source: EMBO Mol Med. 2024 Mar 21;16(4):784–804. doi: 10.1038/s44321-024-00055-9 (PMC11018744; doi:10.1038/s44321-024-00055-9)
Supplement: Supplementary file 2 — Source Data Fig. 1 [file 44321_2024_55_MOESM2_ESM.zip › Figure 1/Figure 1F.xlsx]

## Sheet: Fig1.F description
		Anti-CD62L and CD45RA antibodies were used to determine the phenotypes of the cells produced. The percentages for each of th efour phenotypes among all cells are provided.

## Sheet: Fig1.F
		TEFF (CD62L-/CD45RA+)									TN (CD62L+/CD45RA+)									TEM (CD62L-/CD45RA-)									TCM (CD62L+/CD45RA-)
	stCAR T	0.85	0.36	0.63	0.17	0.09	0.3	0.29	0.12	0.2	41.74	45.62	43.58	57.44	61.87	59.06	57.6	42.56	41.6	0	0	0.09	0.47	0.21	0.49	0.31	1.17	1.15	57.42	54.01	55.7	41.91	37.82	40.16	41.8	56.14	57.05
	CAR T	0.07	0.37	0.77	0.51	0.04	0.02	0.38	0.05	0.03	7.82	10.16	5.03	22.31	22.71	23.86	17.2	10.64	10.28	0.4	0.16	0.65	2.36	0.52	0.52	2.98	0.77	0.92	91.71	89.31	93.55	74.82	76.72	75.59	79.44	88.55	88.76
