# Supplementary material for: Early induction of cytokine release syndrome by rapidly generated CAR T cells in preclinical models
Source: EMBO Mol Med. 2024 Mar 21;16(4):784–804. doi: 10.1038/s44321-024-00055-9 (PMC11018744; doi:10.1038/s44321-024-00055-9)
Supplement: Supplementary file 2 — Source Data Fig. 1 [file 44321_2024_55_MOESM2_ESM.zip › Figure 1/Figure 1G.xlsx]

## Sheet: Fig1.G description
		Data represent percentages of PD-1+, LAg3+ and TIM3+ cells among all cells for 9 different donors.

## Sheet: Fig1.G
			Donor	stCAR T LAG3	stCAR T PD1	stCAR T TIM3	CAR T LAG3	CAR T PD1	CAR T TIM3
			D1	2.79	41.06	35.25	35.93	62.76	88.22
		Exp.1	D2	2.15	54.64	58.93	28.58	60.34	84.72
			D3	2.96	61.51	67.38	24.32	47.84	68.78
			D4	7.775	98.78	51.055	24.095	93.555	79.98
		Exp.2	D5	21.25	98.83	71.895	26.065	95.815	82.78
			D6	15.405	98.51	65.215	20.67	92.395	86.195
			D7	19.38	90.72	69.96	32.23	94.94	87.24
		Exp.3	D8	18.11	95.93	67.16	51.99	92.9	79.3
			D9	27.5	95.97	63.24	39.92	92.95	79.97
