# Supplementary material for: Early induction of cytokine release syndrome by rapidly generated CAR T cells in preclinical models
Source: EMBO Mol Med. 2024 Mar 21;16(4):784–804. doi: 10.1038/s44321-024-00055-9 (PMC11018744; doi:10.1038/s44321-024-00055-9)
Supplement: Supplementary file 2 — Source Data Fig. 1 [file 44321_2024_55_MOESM2_ESM.zip › Figure 1/Figure 1H.xlsx]

## Sheet: Fig1.H description
		Numbers refer to percentages of cells triple-positive for PD-1, Lag3 and TIM3 of total cells.

## Sheet: Fig1.H
			CAR T	stCAR T
		D1	33.23	0.16
		D2	25.46	0.05
		D3	20.55	0.07
