# Supplementary material for: Early induction of cytokine release syndrome by rapidly generated CAR T cells in preclinical models
Source: EMBO Mol Med. 2024 Mar 21;16(4):784–804. doi: 10.1038/s44321-024-00055-9 (PMC11018744; doi:10.1038/s44321-024-00055-9)
Supplement: Supplementary file 2 — Source Data Fig. 1 [file 44321_2024_55_MOESM2_ESM.zip › Figure 1/Figure 1I.xlsx]

## Sheet: Fig1.I description
		For calculating target-specific lysis by stCAR T and CAR T cells viable NALM6 target cells were quantified in presence of stCART or CART cells as wellas in presence of the corresponding control cells not being transduced with the CAR. The numbers provide the percentages of all cells.

## Sheet: Fig1.I
		stCAR T cells	% viable Nalm-6	% specific lysis			CAR T cells	% viable Nalm-6	% specific lysis
		stCART, sample 1	8.405	65.6097			CART, sample 1	13.31	46.2114
		stCART, sample 2	8.185	69.1481			CART, sample 2	18.305	54.2032
		stCART, sample 3	10.045	64.8469			CART, sample 3	6.605	63.8478
		control cells, sample 1	24.44				control cells, sample 1	24.745
		control cells, sample 2	26.53				control cells, sample 2	39.97
		control cells, sample 3	28.575				control cells, sample 3	18.27
