# Supplementary material for: Early induction of cytokine release syndrome by rapidly generated CAR T cells in preclinical models
Source: EMBO Mol Med. 2024 Mar 21;16(4):784–804. doi: 10.1038/s44321-024-00055-9 (PMC11018744; doi:10.1038/s44321-024-00055-9)
Supplement: Supplementary file 3 — Source Data Fig. 2 [file 44321_2024_55_MOESM3_ESM.zip]

Archive with 14 entries (13 files):
- Figure 2/Figure 2B.xlsx
- Figure 2/Figure 2C/
- Figure 2/Figure 2C/Blood_M10_004.fcs
- Figure 2/Figure 2C/Blood_M4_001.fcs
- Figure 2/Figure 2C/Blood_M7_002.fcs
- Figure 2/Figure 2C/Blood_M9_003.fcs
- Figure 2/Figure 2C/BM_M10_012.fcs
- Figure 2/Figure 2C/BM_M4_009.fcs
- Figure 2/Figure 2C/BM_M7_010.fcs
- Figure 2/Figure 2C/BM_M9_011.fcs
- Figure 2/Figure 2D.xlsx
- Figure 2/Figure 2E.xlsx
- Figure 2/Figure 2F.xlsx
- Figure 2/Figure 2G.xlsx
