# Supplementary material for: Early induction of cytokine release syndrome by rapidly generated CAR T cells in preclinical models
Source: EMBO Mol Med. 2024 Mar 21;16(4):784–804. doi: 10.1038/s44321-024-00055-9 (PMC11018744; doi:10.1038/s44321-024-00055-9)
Supplement: Supplementary file 3 — Source Data Fig. 2 [file 44321_2024_55_MOESM3_ESM.zip › Figure 2/Figure 2B.xlsx]

## Sheet: Fig 2B description
		Changes in body temperature and weight from the day of tumour cell injection to the time of sacrifice of the mice are shown as the mean of the values determined in each group.

## Sheet: Fig 2.B
			Mean of body temperature deviating from day -10							Mean of %weight related to day -10
		Day	stCART	T cell	PBS				Day	stCART	T cell	PBS
		-10	0	0	0				-10	100	100	100
		-8	1.1	0.4	0.25				-8	100.9	100.225	103.85
		-6	1.05	-0.25	0.3				-6	102.75	102.625	104.75
		-3	0.375	-0.2	-0.3				-3	101.225	102.275	105.15
		-2	1.075	-0.025	0.4				-2	98.6	99.125	102.1
		-1	0.55	-0.0750018	-0.366665				-1	100.75	102.5	100.5
		0	1.69167	0.241667	0.466667				0	100.5	101.75	99
		0.5	-1.05	0.383333	-0.0833333				0.5	98.75	98.75	97
		1	-2.56667	-0.716667	-0.766667				1	92	101.75	101.5
