# Supplementary material for: Early induction of cytokine release syndrome by rapidly generated CAR T cells in preclinical models
Source: EMBO Mol Med. 2024 Mar 21;16(4):784–804. doi: 10.1038/s44321-024-00055-9 (PMC11018744; doi:10.1038/s44321-024-00055-9)
Supplement: Supplementary file 3 — Source Data Fig. 2 [file 44321_2024_55_MOESM3_ESM.zip › Figure 2/Figure 2D.xlsx]

## Sheet: Fig 2D description
		Data represent percentages and frequencies of human T cells in mouse blood.

## Sheet: Fig 2.D
		Viable Human T cells in Blood [%]					Human T cells /µl Blood
		T cell	stCAR T cell				T cell	stCAR T cell
		1.45	0.06				15.8	0.7
		2.59	0.02				53.2	0.4
		3.1	0.04				43.7	0.5
		3.59	0.03				16.7	0.6
		n=4	n=4				n=4	n=4
