# Supplementary material for: Early induction of cytokine release syndrome by rapidly generated CAR T cells in preclinical models
Source: EMBO Mol Med. 2024 Mar 21;16(4):784–804. doi: 10.1038/s44321-024-00055-9 (PMC11018744; doi:10.1038/s44321-024-00055-9)
Supplement: Supplementary file 3 — Source Data Fig. 2 [file 44321_2024_55_MOESM3_ESM.zip › Figure 2/Figure 2E.xlsx]

## Sheet: Fig 2E description
		Human cytokines were measured in the plasma of sacrificed mice using a bead-based LegendPlex kit. Values are mean of duplicate measurements.

## Sheet: Fig 2.E
		Human cytokine measurements in plasma
		INF-γ [ng/ml]			TNF-α [ng/ml]			IL-10 [ng/ml]			IL-2 [ng/ml]
		T cell	stCAR T		T cell	stCAR T		T cell	stCAR T		T cell	stCAR T
		0.18839	66.8854		0.00822	1.03247		4.44	327.09		28.31	276.83
		0.68972	65.2843		0.01025	0.84196		6.88	295.7		52.28	208.68
		0.72457	68.4447		0.01097	0.82548		6.77	226.34		52.78	222.26
		0.46708	84.1608		0.0494	1.22309		4.44	384.16		46.04	280.5
