# Supplementary material for: Early induction of cytokine release syndrome by rapidly generated CAR T cells in preclinical models
Source: EMBO Mol Med. 2024 Mar 21;16(4):784–804. doi: 10.1038/s44321-024-00055-9 (PMC11018744; doi:10.1038/s44321-024-00055-9)
Supplement: Supplementary file 3 — Source Data Fig. 2 [file 44321_2024_55_MOESM3_ESM.zip › Figure 2/Figure 2F.xlsx]

## Sheet: Fig 2F description
		Numbers indicate percentages of the indicated cell types in four individual mice of each of the two groups.

## Sheet: Fig 2. F
F
			Lymphoid DCs				Myeloid DCs				Neutrophils				CRS Macrophages				Monocytes				resident macrophages				unidentified
		stCAR T cells	5	4	6	5	10	9	10	11	42	44	33	48	3	2	2	3	7	10	6	7	6	6	8	6	26	24	34	20
		T cells	2	3	3	5	39	39	36	30	20	20	17	19	0	0	0	0	0	0	0	1	3	4	3	4	34	33	40	41
