# Supplementary material for: Early induction of cytokine release syndrome by rapidly generated CAR T cells in preclinical models
Source: EMBO Mol Med. 2024 Mar 21;16(4):784–804. doi: 10.1038/s44321-024-00055-9 (PMC11018744; doi:10.1038/s44321-024-00055-9)
Supplement: Supplementary file 3 — Source Data Fig. 2 [file 44321_2024_55_MOESM3_ESM.zip › Figure 2/Figure 2G.xlsx]

## Sheet: Figure 2G description
		Provided values are murine cytokine concentrations in blood plasma. Values are the mean of two replicas.

## Sheet: Fig 2. G
				Murine Cytokines Mesurements
		mMCP-1 [ng/ml]				mG-CSF [ng/ml]
		T cell	stCAR T			T cell	stCAR T
		0.0296	0.66631			0.0296	0.66631
		0.0628	0.6359			0.0628	0.6359
		0.1126	0.6393			0.1126	0.6393
		0.106	1.0983			0.106	1.0983
