# Supplementary material for: Early induction of cytokine release syndrome by rapidly generated CAR T cells in preclinical models
Source: EMBO Mol Med. 2024 Mar 21;16(4):784–804. doi: 10.1038/s44321-024-00055-9 (PMC11018744; doi:10.1038/s44321-024-00055-9)
Supplement: Supplementary file 4 — Source Data Fig. 3 [file 44321_2024_55_MOESM4_ESM.zip › Figure 3/Figure 3B.xlsx]

## Sheet: Fig 3B. descri
		A co-culture assay was performed using produced stCART cells with CD19+ NALM6 cells in the presence or absence of 10% allogeneic monocytes (mono). Cells not expressing CAR (control cells) were used as control. After 24 hours, flow cytometry was used to determine the amounts of viable cells.

## Sheet: Fig 3B.
			% viable Nalm-6	% specific lysis
		D362 stCAR T cells + mono	16.4	74.415
		D335 stCAR T cells + mono	10.3	35.625
		D7 stCAR T cells + mono	8.8	62.3932
		D3 stCAR T cells + mono	8	36
		D362 control cells + mono	64.1
		D335 control cells + mono	16
		D7 control cells + mono	23.4
		D3 control cells + mono	12.5
		D362 stCAR T cells	13	79.8137
		D335 stCAR T cells	8.2	29.9145
		D7stCAR T cells	4.6	65.4135
		D3 stCAR T cells	4.4	45.679
		D362 control cells	64.4
		D335 control cells	11.7
		D7 control cells	13.3
		D3 control cells	8.1
