# Supplementary material for: Early induction of cytokine release syndrome by rapidly generated CAR T cells in preclinical models
Source: EMBO Mol Med. 2024 Mar 21;16(4):784–804. doi: 10.1038/s44321-024-00055-9 (PMC11018744; doi:10.1038/s44321-024-00055-9)
Supplement: Supplementary file 4 — Source Data Fig. 3 [file 44321_2024_55_MOESM4_ESM.zip › Figure 3/Figure 3C.xlsx]

## Sheet: Fig 3C. descri
		Percentages of viable CAR-positive/CD8-positive cells in the total population.

## Sheet: Fig 3C.
			CD8+/CAR+				CD8-/CAR+				CD8+/CAR-				CD8-/CAR-
			Donor 362	Donor 335	Donor 7	Donor 3	Donor 362	Donor 335	Donor 7	Donor 3	Donor 362	Donor 335	Donor 7	Donor 3	Donor 362	Donor 335	Donor 7	Donor 3
		plus Monocyte	19.4	27	28.7	14.4	14.6	35.6	51.7	56.3	22	17.8	7.8	10.9	43.9	19.6	11.8	18.4
		wo Monocyte	17.6	27.6	28.3	15.6	13.6	32.7	46.8	51.3	24.3	19.1	10.2	11.7	44.6	20.6	14.7	21.5
