# Supplementary material for: Early induction of cytokine release syndrome by rapidly generated CAR T cells in preclinical models
Source: EMBO Mol Med. 2024 Mar 21;16(4):784–804. doi: 10.1038/s44321-024-00055-9 (PMC11018744; doi:10.1038/s44321-024-00055-9)
Supplement: Supplementary file 4 — Source Data Fig. 3 [file 44321_2024_55_MOESM4_ESM.zip › Figure 3/Figure. 3D.xlsx]

## Sheet: Fig 3D. descri
		Values for cytokines quantified in the supernatant of the co-cultured cells.

## Sheet: Fig 3D.
			IL-6 [ng/ml]						IFN-γ [ng/ml]						GM-CSF [ng/ml]
			stCART wo Mono	T cell	stCART + Mono	T cell + Mono			stCART wo Mono	T cell	stCART + Mono	T cell + Mono			stCART wo Mono	T cell	stCART + Mono	T cell + Mono
		Donor 335	0.35904	0.0076	0.79412	0.03671		Donor 335	126.536	0.87755	169.003	1.02828		Donor 335	12.7311	0.04838	18.993	0.08481
		Donor 7	0.22813	0.00314	0.34526	0.01181		Donor 7	19.4878	0.10333	96.1801	0.08091		Donor 7	9.34368	0.0126	4.49373	0.00993
		Donor 3	0.39103	0.01403	0.43027	0.02902		Donor 3	47.1664	1.46389	175.61	2.2856		Donor 3	7.86387	0.08412	4.17322	0.08823
		Donor 362	0.1931	0.0297	0.8541	0.0231		Donor 362	42.6902	0.7964	33.6119	0.7119		Donor 362	7.8195	0.0843	8.9763	0.0633
			IL-2 [ng/ml]						TNF-α [ng/ml]						IL-10 [ng/ml]
			stCART wo Mono	T cell	stCART + Mono	T cell + Mono			stCART wo Mono	T cell	stCART + Mono	T cell + Mono			stCART wo Mono	T cell	stCART + Mono	T cell + Mono
		Donor 335	0.65553	0.00474	0.72885	0.00474		Donor 335	2.78716	0.00396	4.32924	0.00396		Donor 335	99.4	2.86	162.36	2.86
		Donor 7	0.55168	0.00474	0.38621	0.00474		Donor 7	1.63017	0.00396	1.65195	0.00396		Donor 7	75.96	2.86	75.88	2.86
		Donor 3	2.29136	0.00474	1.35357	0.00474		Donor 3	4.2321	0.00396	3.33223	0.00396		Donor 3	154.73	2.86	137.81	2.86
		Donor 362	2.3214	0.003	2.3273	0.003		Donor 362	3.8371	0.0079	5.7909	0.0575		Donor 362	46.2	1.1	98.3	1.4
