# Supplementary material for: Early induction of cytokine release syndrome by rapidly generated CAR T cells in preclinical models
Source: EMBO Mol Med. 2024 Mar 21;16(4):784–804. doi: 10.1038/s44321-024-00055-9 (PMC11018744; doi:10.1038/s44321-024-00055-9)
Supplement: Supplementary file 5 — Source Data Fig. 4 [file 44321_2024_55_MOESM5_ESM.zip]

Archive with 3 entries (3 files):
- Figure 4/Figure 4B.xlsx
- Figure 4/Figure 4C.xlsx
- Figure 4/Figure 4D.xlsx
