# Supplementary material for: Early induction of cytokine release syndrome by rapidly generated CAR T cells in preclinical models
Source: EMBO Mol Med. 2024 Mar 21;16(4):784–804. doi: 10.1038/s44321-024-00055-9 (PMC11018744; doi:10.1038/s44321-024-00055-9)
Supplement: Supplementary file 5 — Source Data Fig. 4 [file 44321_2024_55_MOESM5_ESM.zip › Figure 4/Figure 4B.xlsx]

## Sheet: Fig 4B. description
		The numbers in the 3 upper tables show the percentages of body weight changes, those in the 3 lower tables the body temperature differences. For both, values were related to values obtained on day -10.

## Sheet: Fig 4B.
				Mean of weight% in stCART groups						Mean of weight% in CART groups				Mean of weight% in stCARTcontrol groups
			Day	stCART	stCART+mono	stCART wo target			Day	CAR T	CAR T+mono		Day	T cell	T celll + mono	PBS
			-10	100	100	100			-10	100	100		-10	100	100	100
			-6	103.5	105.5	104			-6	103.75	105.5		-6	105	106.75	100.5
			-4	105.5	106.5	104.25			-4	107.75	108.75		-4	105.75	108.75	102
			-3	104	109.5	105.75			-3	109	109.25		-3	105.25	108.5	103.5
			-1	108.25	108.5	104.5			-1	109.25	108.25		-1	107.5	109.5	103.5
			0	106.75	108.5	104.5			0	108	108.75		0	106.5	109
			1	104.5	104	98.25			1	109.5	109		1	105.75	108.75	103
				Mean of Δtemperatures in stCART groups						Mean of Δtemperatures in CART groups				Mean of Δtemperatures in stCARTcontrol groups
			Day	stCART	stCART+mono	stCART wo target			Day	CAR T	CAR T+ mono		Day	T cell	T celll + mono	PBS
			-10	0	0	0			-10	0	0		-10	0	0	0
			-6	0.4	0.625	-0.3			-6	0.8	1.775		-6	1.125	0.225	-0.75
			-4	1.05	1.175	0.025			-4	0.5	2.025		-4	1.275	0.575	-0.2
			-3	0.7	0.925	0.6			-3	0.4	1.225		-3	0.475	0.25	0.35
			-1	1	1	-0.025			-1	1	1.5		-1	0.95	0.325	-0.15
			0	0.55	0.575	-0.25			0	0.45	1.375		0	0.6	0.425
			1	0.575	0.45	-1.575			1	1.5	1.775		1	0.7	0.925	0.85
