# Supplementary material for: Early induction of cytokine release syndrome by rapidly generated CAR T cells in preclinical models
Source: EMBO Mol Med. 2024 Mar 21;16(4):784–804. doi: 10.1038/s44321-024-00055-9 (PMC11018744; doi:10.1038/s44321-024-00055-9)
Supplement: Supplementary file 5 — Source Data Fig. 4 [file 44321_2024_55_MOESM5_ESM.zip › Figure 4/Figure 4C.xlsx]

## Sheet: Fig 4C. description
		Human cytokines were measured in plasma collected from all mice using a bead-based human cytokine kit. Values represent the plasma concentration of each cytokine as the calculated mean of replicate measurements.

## Sheet: Fig 4C.
		Human cytokines in plasma
		stCAR			stCAR + Mono			T cell			T cell + Mono				stCAR wo N6			CAR T		CAR + Mono
	Individual mice	M19	M20	M21	M5	M6	M8	M12	M18	M22	M3	M11	M23	M24	M25	M27	M28	M15	M16	M1	M2	M13	M14
	IL-2 [pg/ml]	127.83	20.43	239.23	258.49	235.46	230.44	59.77	20.65	24.97	56.02	50.13	35.63	29.19	160.82	219	183.32	27.73	57.47	104	118.53	112.19	130.13
	IL-6 [pg/ml]	4.35	3.01	9.78	20.3	30.32	23.6	2.86	2.86	2.86	4.24	3.13	2.86	3.13	5.57	7.22	7.78	2.86	3.1	18.4	16.84	28.34	13.04
	IL-10 [pg/ml]	8.35	3.24	88.41	175.08	177.57	173.64	3.24	3.24	3.24	3.24	3.24	3.24	3.24	84.3	67.44	75.01	3.24	3.24	24.5	25.41	66.54	76.18
	TNF-α [pg/ml]	55.75	4.76	338.97	422.92	481.91	405.75	4.76	4.76	4.76	4.76	4.76	4.76	4.76	237.62	270.18	612.68	4.76	29.15	187.48	253.86	170.54	356.92
	IFN-γ [ng/ml]	17.2902	3.1135	29.102	29.9102	29.9102	29.9102	0.13795	0.29984	0.27875	0.69887	0.21197	1.907	0.32804	29.9102	29.9102	29.9102	0.24559	8.53267	17.7976	29.9102	29.9102	29.9102
	GM-CSF [ng/ml]	25.0685	17.8068	22.3893	21.1144	15.1217	16.3902	24.5363	11.8944	14.6318	18.484	16.3596	17.0423	18.4627	19.9092	24.175	23.4976	16.9287	17.6862	15.8475	15.6532	15.4813	17.0968
