# Supplementary material for: Early induction of cytokine release syndrome by rapidly generated CAR T cells in preclinical models
Source: EMBO Mol Med. 2024 Mar 21;16(4):784–804. doi: 10.1038/s44321-024-00055-9 (PMC11018744; doi:10.1038/s44321-024-00055-9)
Supplement: Supplementary file 5 — Source Data Fig. 4 [file 44321_2024_55_MOESM5_ESM.zip › Figure 4/Figure 4D.xlsx]

## Sheet: Fig 4D. description
		Human cytokines were measured in plasma collected from all mice using a bead-based human cytokine kit. Values represent the plasma concentration of each cytokine.

## Sheet: Fig 4D.
		stCAR			stCAR + Mono			T cell			T cell + Mono				stCAR wo N6			CAR T			CAR + Mono				PBS
	Individual mice	M19	M20	M21	M5	M6	M8	M12	M18	M22	M3	M11	M23	M24	M25	M27	M28	M10	M15	M16	M1	M2	M13	M14	M29	M30
	mG-CSF [ng/ml]	0.22751	0.12492	4.51051	0.98667	3.81721	2.81808	0.12492	0.12492	0.12492	0.12492	0.12492	0.12492	0.12492	10.3939	10.7179	4.63658	0.1422	0.12492	0.12492	0.12492	0.12492	0.12492	0.14688	0.12492	0.12492
	mMCP-1 [ng/ml]	1.39692	0.15005	3.68693	5.38013	6.105	2.8985	0.14012	0.14724	0.19181	0.10773	0.16655	0.22375	0.10738	2.78005	3.51329	2.35535	3.49524*	0.17872	2.41268	6.44953	1.77305	3.21059	5.41893	0.16779	0.10738
