# Supplementary material for: Early induction of cytokine release syndrome by rapidly generated CAR T cells in preclinical models
Source: EMBO Mol Med. 2024 Mar 21;16(4):784–804. doi: 10.1038/s44321-024-00055-9 (PMC11018744; doi:10.1038/s44321-024-00055-9)
Supplement: Supplementary file 6 — Source Data Fig. 5 [file 44321_2024_55_MOESM6_ESM.zip]

Archive with 4 entries (4 files):
- Figure 5/Figure 5.A.xlsx
- Figure 5/Figure 5.B.xlsx
- Figure 5/Figure 5.C.xlsx
- Figure 5/Figure 5.D.xlsx
