# Supplementary material for: Early induction of cytokine release syndrome by rapidly generated CAR T cells in preclinical models
Source: EMBO Mol Med. 2024 Mar 21;16(4):784–804. doi: 10.1038/s44321-024-00055-9 (PMC11018744; doi:10.1038/s44321-024-00055-9)
Supplement: Supplementary file 6 — Source Data Fig. 5 [file 44321_2024_55_MOESM6_ESM.zip › Figure 5/Figure 5.A.xlsx]

## Sheet: Figure 5A description
		The values in the 3 upper tables show the percentages of body weight changes, the 3 bottom tables the differences in body tempratures from 18 hours prior to cells administration to the termination time point (20 hours post injection). Values are related to those determined four days before injection.

## Sheet: Fig 5A.
			stCART relative weight%							CART relative weight%							PBS relative weight%
		Hour	M3	M4	M8	M10			Hour	M1	M2	M7	M9			Hour	M5	M6
		-18	104	101	109	101			-18	109	100	102	106			-18	103	105
		0	106	105	111	104			0	112	102	102	106			0	105	107
		4	103	102	107	101			4	109	102	99	104			4	103	106
		8	101	100	106	99			8	108	100	99	102			8	101	105
		20	96	95	102	96			20	108	100	99	99			20	104	108
			stCART Δtemperature							CART Δtemperature							PBS Δtemperature
		Hour	M3	M4	M8	M10			Hour	M1	M2	M7	M9			Hour	M5	M6
		-18	-0.41	-1.12	-0.83	-0.54			-18	-0.27	0.19	0.51	-1.06			-18	-1.21	-1.3
		0	-1.25	-0.22	0.47	-0.87			0	-0.1	-1.01	1.11	-1.29			0	-0.71	0.13
		4	-1.68	-0.76	-0.9	-0.78			4	0.17	-0.85	-0.32	-1.22			4	-0.58	-1
		8	-2.75	-2.16	-3.26	-3.31			8	-0.1	-1.01	1.11	-1.29			8	-0.71	0.13
		20	-1.78	-1.76	-2.83	-2.67			20	0.27	-0.21	0.18	-1.59			20	-1.38	-1.1
