# Supplementary material for: Early induction of cytokine release syndrome by rapidly generated CAR T cells in preclinical models
Source: EMBO Mol Med. 2024 Mar 21;16(4):784–804. doi: 10.1038/s44321-024-00055-9 (PMC11018744; doi:10.1038/s44321-024-00055-9)
Supplement: Supplementary file 6 — Source Data Fig. 5 [file 44321_2024_55_MOESM6_ESM.zip › Figure 5/Figure 5.B.xlsx]

## Sheet: Figure 5B description
		Human cytokine concentrations in blood plasma. Values are the mean of two replicas.

## Sheet: Fig 5B.
		stCAR T				CAR T
	Individual mice	M3	M4	M8	M10	M1	M2	M7	M9
	IL-6 [pg/ml]	63.12	66.72	43.76	58.56	48.72	67.68	43.76	43.76
	IL-10 [ng/ml]	0.48992	1.02096	0.30412	0.27592	0.15132	0.21276	0.10696	0.36752
	IFN-γ [ng/ml]	179.806	232	149.557	175.98	130.51	197.873	95.9366	149.835
	TNF-α [ng/ml]	0.61848	1.19984	0.62016	0.79844	0.35288	0.72856	0.38428	1.16896
