# Supplementary material for: Early induction of cytokine release syndrome by rapidly generated CAR T cells in preclinical models
Source: EMBO Mol Med. 2024 Mar 21;16(4):784–804. doi: 10.1038/s44321-024-00055-9 (PMC11018744; doi:10.1038/s44321-024-00055-9)
Supplement: Supplementary file 6 — Source Data Fig. 5 [file 44321_2024_55_MOESM6_ESM.zip › Figure 5/Figure 5.C.xlsx]

## Sheet: Figure 5C description
		Provided values are murine cytokine concentrations in blood plasma. Values are the mean of two replicas.

## Sheet: Fig 5C.
		stCAR T				CAR T				PBS
	Individual mice	M3	M4	M8	M10	M1	M2	M7	M9	M5	M6
	G-CSF [ng/ml]	2.05302	2.65226	1.52812	0.98272	0.00776	0.02148	0.007	0.1113	0.00166	0.00166
	MCP-1 [ng/ml]	2.0518	1.58485	0.99742	0.79147	1.08945	1.82684	1.53819	0.61158	0.0072	0.0072
