# Supplementary material for: Early induction of cytokine release syndrome by rapidly generated CAR T cells in preclinical models
Source: EMBO Mol Med. 2024 Mar 21;16(4):784–804. doi: 10.1038/s44321-024-00055-9 (PMC11018744; doi:10.1038/s44321-024-00055-9)
Supplement: Supplementary file 6 — Source Data Fig. 5 [file 44321_2024_55_MOESM6_ESM.zip › Figure 5/Figure 5.D.xlsx]

## Sheet: Figure 5D description
		The numbers represent the percentages of neutrophils present in bone marrow (left) and spleen (right) of all three groups of mice, as detected by flow cytometry after preparation of single cell suspensions from the organs.

## Sheet: Fig 5D.
		Bone marrow Neutrophil%					Spleen Neutrophil%
		stCAR T	CAR T	PBS			stCAR T	CAR T	PBS
		28.76	46.04	65.25			13.29	8.81	6.37
		21.08	44.14	64.88			8.32	9.26	4.13
		31.73	54.2				23.66	10.86
		22.49	47.82				15.36	11.06
