# Supplementary material for: Early induction of cytokine release syndrome by rapidly generated CAR T cells in preclinical models
Source: EMBO Mol Med. 2024 Mar 21;16(4):784–804. doi: 10.1038/s44321-024-00055-9 (PMC11018744; doi:10.1038/s44321-024-00055-9)
Supplement: Supplementary file 7 — Source Data Fig. 6 [file 44321_2024_55_MOESM7_ESM.zip › Figure 6/Figure 6B.xlsx]

## Sheet: Fig 6B description
		Concentrations of secreted cytokines as mean of duplicate measurements.

## Sheet: Fig 6B.
		IL-6 [ng/ml]										IFN-γ [ng/ml]										GM-CSF [ng/ml]
		plus Nalm 6				wo Nalm 6						plus Nalm 6				wo Nalm 6						plus Nalm 6				wo Nalm 6
		stCAR	VLP	GFP	unt	stCAR	VLP	GFP	unt			stCAR	VLP	GFP	unt	stCAR	VLP	GFP	unt			stCAR	VLP	GFP	unt	stCAR	VLP	GFP	unt
		8.17312	1.52985	1.89254	0.83842	4.62524	0.75596	1.36987	0.82155			112.242	1.95436	2.5317	1.24082	80.577	1.05824	1.05872	0.60812			23.5899	0.0522	0.0522	0.0522	10.8179	0.0522	0.0522	0.0522
		7.6435	0.7876	0.43112	0.55992	4.87672	0.51437	0.49447	0.13112			149.274	2.75222	0.23558	1.75416	97.4373	2.67769	1.4706	0.0708			23.9941	0.0522	0.0522	0.0522	17.6982	0.0522	0.0522	0.0522
		13.6606	0.90906	1.6305	1.76982	9.63804	0.17126	0.1709	0.92625			131.59	1.36671	1.85734	1.28087	90.4552	0.78345	0.0708	0.55603			28.5558	0.0522	0.0522	0.0522	25.2618	0.0522	0.0522	0.0522
		IL-2 [ng/ml]										TNF-α [ng/ml]										IL-10 [ng/ml]
		plus Nalm 6				wo Nalm 6						plus Nalm 6				wo Nalm 6						plus Nalm 6				wo Nalm 6
		stCAR	VLP	GFP	unt	stCAR	VLP	GFP	unt			stCAR	VLP	GFP	unt	stCAR	VLP	GFP	unt			stCAR	VLP	GFP	unt	stCAR	VLP	GFP	unt
		3.93986	0.38658	0.38658	0.38658	0.38658	0.38658	0.38658	0.38658			5.23176	0.03958	0.03958	0.03958	6.0032	0.03958	0.03958	0.03958			3.93136	0.10433	0.11394	0.07081	2.33728	0.08889	0.0777	0.02177
		5.49016	0.38658	0.38658	0.38658	0.812665	0.38658	0.38658	0.38658			5.1136	0.03958	0.03958	0.03958	8.27608	0.03958	0.03958	0.03958			2.84592	0.06297	0.02177	0.02177	1.37908	0.05859	0.02177	0.02177
		9.4872	0.38658	0.38658	0.38658	0.61369	0.901148	0.38658	0.38658			14.374	0.03958	0.03958	0.03958	11.0338	0.03958	0.03958	0.03958			5.50912	0.07703	0.07931	0.07065	4.33552	0.07346	0.02177	0.06324
